# Supplementary material for: Establishment of a ferroptosis-related gene signature for prognosis in lung adenocarcinoma patients
Source: PeerJ. 2021 Aug 6;9:e11931. doi: 10.7717/peerj.11931 (PMC8351575; doi:10.7717/peerj.11931)
Supplement: Supplemental Information 6 [file peerj-09-11931-s006.zip]

Archive with 16 entries (16 files):
- bioR08.boxplot.R
- bioR17.pheatmap.R
- bioR20.venn.R
- bioR25.corNetwork.R
- bioR39.Nomo.R
- bioR45.PCA.R
- clinic prognositic model.R
- DEG.R
- enrich.R
- forest.R
- ggplot.R
- GOKEGG.R
- monofactor analysis.R
- surstat.R
- survival.R
- unicox2.r
