# Supplementary material for: Establishment of a ferroptosis-related gene signature for prognosis in lung adenocarcinoma patients
Source: PeerJ. 2021 Aug 6;9:e11931. doi: 10.7717/peerj.11931 (PMC8351575; doi:10.7717/peerj.11931)
Supplement: Supplemental Information 6 [file peerj-09-11931-s006.zip › bioR08.boxplot.R]

#install.packages("ggpubr")

rm(list=ls())
#ÒýÓÃ°ü?
library(reshape2)
library(ggpubr)
inputFile="input1.txt"      #ÊäÈëÎÄ¼þ
outFile="boxplot2.pdf"      #Êä³öÎÄ¼þ
#setwd("D:\\biowolf\\bioR\\08.boxplotMulti")     #ä¿®æ”¹å·¥ä½œç›®å½•

#¶ÁÈ¡ÊäÈëÎÄ¼þ
rt=read.table(inputFile,sep="\t",header=T,check.names=F,row.names=1)
x=colnames(rt)[1]
colnames(rt)[1]="Type"

#°ÑÊäÈëÎÄ¼þ×ª»»³Égglpot2ÊäÈëÎÄ¼þ
data=melt(rt,id.vars=c("Type"))
colnames(data)=c("Type","Gene","Expression")

#»æÖÆboxplot
p=ggboxplot(data, x="Gene", y="Expression", color = "Type", 
	     ylab="Gene expression",
	     xlab="",
	     legend.title=x,
	     palette = c("blue","red"),
	     width=0.6, add = "none")
p=p+rotate_x_text(60)
p1=p+stat_compare_means(aes(group=Type),
	      method="wilcox.test",
	      symnum.args=list(cutpoints = c(0, 0.001, 0.01, 0.05, 1), symbols = c("***", "**", "*", "ns")),
	      label = "p.signif")

#è¾“å‡ºå›¾ç‰‡
pdf(file=outFile, width=6, height=5)
print(p1)
dev.off()


######Video source: https://ke.biowolf.cn
######??????Ñ§??: https://www.biowolf.cn/
######Î¢?Å¹??ÚºÅ£?biowolf_cn
######???????ä£ºbiowolf@foxmail.com
######????Î¢??: 18520221056
