# Supplementary material for: Establishment of a ferroptosis-related gene signature for prognosis in lung adenocarcinoma patients
Source: PeerJ. 2021 Aug 6;9:e11931. doi: 10.7717/peerj.11931 (PMC8351575; doi:10.7717/peerj.11931)
Supplement: Supplemental Information 6 [file peerj-09-11931-s006.zip › bioR17.pheatmap.R]

#install.packages("pheatmap")
rm(list=ls())

library(pheatmap)          
inputFile="input.txt"      
groupFile="group.txt"  #分组文件   
outFile="heatmap.pdf"      
#setwd("D:\\biowolf\\bioR\\17.heatmap")      
rt=read.table(inputFile,header=T,sep="\t",row.names=1,check.names=F)     #读取文件
ann=read.table(groupFile,header=T,sep="\t",row.names=1,check.names=F)    #读取样本属性文�?
rt1=log2(rt[,1:ncol(rt)]+1)
rt=cbind(rt[,1:1],rt1)

#绘制
pdf(file=outFile,width=6,height=5.5)
pheatmap(rt1,
         annotation=ann,
         cluster_cols = T,
         color = colorRampPalette(c("blue", "white", "red"))(50),
         show_colnames = T,
         scale="row",  #矫正
         #border_color ="NA",
         fontsize = 8,
         fontsize_row=6,
         fontsize_col=6)
dev.off()


######Video source: https://ke.biowolf.cn
######??????ѧ??: https://www.biowolf.cn/
######΢?Ź??ںţ?biowolf_cn
######???????䣺biowolf@foxmail.com
######????΢??: 18520221056
