# Supplementary material for: Establishment of a ferroptosis-related gene signature for prognosis in lung adenocarcinoma patients
Source: PeerJ. 2021 Aug 6;9:e11931. doi: 10.7717/peerj.11931 (PMC8351575; doi:10.7717/peerj.11931)
Supplement: Supplemental Information 6 [file peerj-09-11931-s006.zip › bioR20.venn.R]

rm(list=ls())
#install.packages("VennDiagram")
library(grDevices)
#install.packages("grDevices")
library(VennDiagram)               #å¼ç¨å?
outFile="intersectGenes.txt"       #è¾åºäº¤éåºå æä»¶
outPic="venn.pdf"                  #è¾åºå¾çæä»¶
#setwd("D:\\biowolf\\bioR\\20.venn")   
files=dir()                        #è·åç®å½ä¸æææä»?
files=grep("txt$",files,value=T)   #æåTXTç»å°¾çæä»?
geneList=list()

#è¯»åæætxtæä»¶ä¸­çåºå ä¿¡æ¯ï¼ä¿å­å°GENELIST
for(i in 1:length(files)){
    inputFile=files[i]
	if(inputFile==outFile){next}
    rt=read.table(inputFile,header=F)        #è¯»å
    geneNames=as.vector(rt[,1])              #æååºå å?
    geneNames=gsub("^ | $","",geneNames)     #å»æåºå é¦å°¾çç©ºæ ?
    uniqGene=unique(geneNames)               #åºå åunique
    header=unlist(strsplit(inputFile,"\\.|\\-"))
    geneList[[header[1]]]=uniqGene
    uniqLength=length(uniqGene)
    print(paste(header[1],uniqLength,sep=" "))
}

#ç»å¶vennÍ¼
venn.plot<-venn.diagram(geneList,filename = NULL,fill=rainbow(length(geneList))) 
pdf(file=outPic, width=5, height=5)
grid.draw(venn.plot)
dev.off()

#ä¿å­äº¤éåºå 
intersectGenes=Reduce(intersect,geneList)
write.table(file=outFile,intersectGenes,sep="\t",quote=F,col.names=F,row.names=F)


######Video source: https://ke.biowolf.cn
######??????Ñ§??: https://www.biowolf.cn/
######Î¢?Å¹??ÚºÅ£?biowolf_cn
######???????ä£ºbiowolf@foxmail.com
######????Î¢??: 18520221056
