# Supplementary material for: Establishment of a ferroptosis-related gene signature for prognosis in lung adenocarcinoma patients
Source: PeerJ. 2021 Aug 6;9:e11931. doi: 10.7717/peerj.11931 (PMC8351575; doi:10.7717/peerj.11931)
Supplement: Supplemental Information 6 [file peerj-09-11931-s006.zip › bioR25.corNetwork.R]

#install.packages("igraph")

rm(list=ls())
#å¼•ç”¨åŒ?
library(igraph)
library(reshape2)

inputFile="input4.txt"         
outFile="corNetwork4.pdf"     
cutoff=0.1  #Ïà¹ØÐÔãÐÖµ                  
#setwd("D:\\biowolf\\bioR\\25.corNetwork")     

#¶ÁÈ¡ÊäÈëÎÄ¼þ
data=read.table(inputFile,header=T,sep="\t",row.names=1,check.names=F)
cordata=cor(t(data))

#±£ÁôÏà¹ØÐÔ¾ØÕóµÄÒ»°ë
mydata = cordata
upper = upper.tri(mydata)
mydata[upper] = NA

#°ÑÏà¹ØÐÔ¾ØÕó×ª»»ÎªÊý¾Ý¿ò
df = data.frame(gene=rownames(mydata),mydata)
dfmeltdata = melt(df,id="gene")
dfmeltdata = dfmeltdata[!is.na(dfmeltdata$value),]
dfmeltdata = dfmeltdata[dfmeltdata$gene!=dfmeltdata$variable,]
dfmeltdata = dfmeltdata[abs(dfmeltdata$value)>cutoff,]

#¶¨ÒåÍøÂçÍ¼µÄ½ÚµãºÍ±ß
corweight = dfmeltdata$value
weight = corweight+abs(min(corweight))+5
d = data.frame(p1=dfmeltdata$gene,p2=dfmeltdata$variable,weight=dfmeltdata$value)
g = graph.data.frame(dfmeltdata,directed = FALSE)

#ÉèÖÃÑÕÉ«£¬½Úµã´óÐ¡£¬×ÖµÄ´óÐ¡
E(g)$color = ifelse(corweight>0,rgb(254/255,67/255,101/255,abs(corweight)),rgb(0/255,0/255,255/255,abs(corweight)))
V(g)$size = 10
V(g)$shape = "circle"
V(g)$lable.cex = 1.2
V(g)$color = "white"
E(g)$weight = weight

#¿ÉÊÓ»¯
pdf(outFile,width=12,height=8)
layout(matrix(c(1,1,1,0,2,0),byrow=T,nc=3),height=c(6,1),width=c(3,4,3))
par(mar=c(1.5,2,2,2))
vertex.frame.color = NA
plot(g,layout=layout_nicely,vertex.label.cex=V(g)$lable.cex,edge.width = E(g)$weight,edge.arrow.size=0,vertex.label.color="black",vertex.frame.color=vertex.frame.color,edge.color=E(g)$color,vertex.label.cex=V(g)$lable.cex,vertex.label.font=2,vertex.size=V(g)$size,edge.curved=0.4)

#»æÖÆÍ¼Àý
color_legend = c(rgb(254/255,67/255,101/255,seq(1,0,by=-0.01)),rgb(0/255,0/255,255/255,seq(0,1,by=0.01)))
par(mar=c(2,2,1,2),xpd = T,cex.axis=1.6,las=1)
barplot(rep(1,length(color_legend)),border = NA, space = 0,ylab="",xlab="",xlim=c(1,length(color_legend)),horiz=FALSE,
        axes = F, col=color_legend,main="")
axis(3,at=seq(1,length(color_legend),length=5),c(1,0.5,0,-0.5,-1),tick=FALSE)
dev.off()


######Video source: https://ke.biowolf.cn
######??????Ñ§??: https://www.biowolf.cn/
######Î¢?Å¹??ÚºÅ£?biowolf_cn
######???????ä£ºbiowolf@foxmail.com
######????Î¢??: 18520221056
