# Supplementary material for: Establishment of a ferroptosis-related gene signature for prognosis in lung adenocarcinoma patients
Source: PeerJ. 2021 Aug 6;9:e11931. doi: 10.7717/peerj.11931 (PMC8351575; doi:10.7717/peerj.11931)
Supplement: Supplemental Information 6 [file peerj-09-11931-s006.zip › bioR39.Nomo.R]

#install.packages("rms")
rm(list=ls())

library(rms)                
inputFile="input.txt"        
#setwd("D:\\biowolf\\bioR\\39.Nomo")       


rt=read.table(inputFile,header=T,sep="\t",check.names=F,row.names=1)

#Êý¾Ý´ò°ü
dd <- datadist(rt)
options(datadist="dd")
#Éú²úº¯Êý
f <- cph(Surv(futime, fustat) ~ Age+Gender+T+N+M+Stage, x=T, y=T, surv=T, data=rt, time.inc=1)
surv <- Survival(f)
#½¨Á¢nomogram
nom <- nomogram(f, fun=list(function(x) surv(1, x), function(x) surv(2, x), function(x) surv(3, x)), 
    lp=F, funlabel=c("1-year survival", "2-year survival", "3-year survival"), 
    maxscale=120, 
    fun.at=c(0.99, 0.9, 0.8, 0.7, 0.5, 0.3,0.1,0.01))  

#nomogram¿ÉÊÓ»¯
pdf(file="Nomogram.pdf",height=7,width=9.5)
plot(nom)
dev.off()

#calibration curve
time=3   #Ô¤²âÈýÄêcalibration
f <- cph(Surv(futime, fustat) ~ Age+Gender+T+N, x=T, y=T, surv=T, data=rt, time.inc=time)
cal <- calibrate(f, cmethod="KM", method="boot", u=time, m=110, B=1000) #mÑùÆ·ÊýÄ¿µÄ1/3
pdf(file="calibration.pdf",height=6,width=7)
plot(cal,xlab="Nomogram-Predicted Probability of 3-Year OS",ylab="Actual 3-Year OS(proportion)",col="red",sub=F)
dev.off()


######Video source: https://ke.biowolf.cn
######??????Ñ§??: https://www.biowolf.cn/
######Î¢?Å¹??ÚºÅ£?biowolf_cn
######???????ä£ºbiowolf@foxmail.com
######????Î¢??: 18520221056
