# Supplementary material for: Establishment of a ferroptosis-related gene signature for prognosis in lung adenocarcinoma patients
Source: PeerJ. 2021 Aug 6;9:e11931. doi: 10.7717/peerj.11931 (PMC8351575; doi:10.7717/peerj.11931)
Supplement: Supplemental Information 6 [file peerj-09-11931-s006.zip › clinic prognositic model.R]

rm(list=ls())
library(tidyverse)
if (!requireNamespace("BiocManager", quietly = TRUE))
  install.packages("BiocManager")
BiocManager::install("rms")
BiocManager::install("Hmisc")
BiocManager::install("lattice")
BiocManager::install("survival")
library(rms)
library(Hmisc)
library(lattice)
library(survival)
BiocManager::install("Formula")
library(Formula)
library(ggplot2)
library(foreign)
BiocManager::install("survMisc")
library(survMisc)
library(plyr)
BiocManager::install("timeROC")
library(timeROC)
BiocManager::install("survminer")
library(survminer)
if (!requireNamespace("BiocManager", quietly = TRUE))
  install.packages("BiocManager")
BiocManager::install("Resourceselection")
BiocManager::install("randomForestSRC")
install.packages("Resourceselection")
library(Resourceselection)

rm(list=ls())
options(stringsAsFactors = FALSE)
dir_name<-'results_plot'
dir.create(dir_name)
clinic<-read.table("risk.txt",sep="\t",header = T,check.names = F,row.names = 1)
DEG <- read.csv("mRNAdata(1).csv",header = T,sep = ",")
rownames(DEG)<-DEG[,1]
DEG <- DEG[,-1]
DEG<-read.table("clinic.txt",sep="\t",header = T,check.names = F,row.names = 1)
DEG<-mRNAdata
DEG<-as.data.frame(t(DEG))
df<-as.data.frame(t(df))
tmp<-intersect(rownames(clinic),colnames(DEG))
rownames(DEG)<-DEG$gsym%>%  as.character()
df<-subset(DEG,select=tmp)
df<-data.frame(t(df))
df$samples<-rownames(df)
clinic$samples<-rownames(clinic)
df<-merge(clinic,df,by='samples')
rm(clinic)
rm(DEG)
write.table(df,file = "neograminput.txt",sep="\t",quote = F,row.names = T) 

write.table (df,file ="HLA.txt",header = T,check.names = F)
df<-as.data.frame(df)
set.seed(1)
df_train<-sample_frac(df,size = 0.6,replace = F,weight = fustat)
df_validation<-df[!df$Samples%in% df_train$Samples,]
rm(df)
write.table (df_train,file ="df_train.txt")
write.table (df_validation,file ="df_validation.txt")
df_train<-read.table("df_train.txt",sep="\t",header = T,check.names = F)
library(survivalsm)
install.packages("survivalsm")
library(randomForestSRC)
library(survival)
library(survminer)
df_train$status<-as.numeric(as.character(df_train$status))
class(df_train$status)
df_train<-df_train[,-c(3:7)]
df_train<-df_train[,-c(4)]
colnames(df_train)[ncol(df_train)]
out.rsf.1<-rfsrc(Surv(OS_time,status)~.,
                 data=df_train,
                 ntree=100,
                 nsplit=1)
df_train$Samples<-factor(df_train$Samples)
print.rfsrc(out.rsf.1)
pred<-predict(out.rsf.1,
              df_train,
              OOB=TRUE,
              type="response")
gene.vs<-var.select(object = out.rsf.1,
                    method = "vh")
randomForestSRC_geneids<-gene.vs$topvars               
save(gene.vs,randomForestSRC_geneids,file='rfsc_genes.RData')
install.packages("glmnet")
library(glmnet)
library(tidyverse)
library(survival)
df_train<-read.table("df_train.txt",sep="\t",header = T,check.names = F)
df_train$ fustat-as.numeric(as.character(df_train$fustat))
df_train$futime<-as.numeric(as.character(df_train$ futime))
x=as.matrix(df_train[,10:65]);
y=as.double(df_train$futime)
status=as.double(df_train$fustat)
surv=Surv(y,status);
cv.fit<-cv.glmnet(x,surv,family="cox") 
coef.min=coef(cv.fit,s="lambda.min")
active.min=which(coef.min!=0.01)
write.table (mRNAdata,file ="mRNAdatans.txt")
