# Supplementary material for: Establishment of a ferroptosis-related gene signature for prognosis in lung adenocarcinoma patients
Source: PeerJ. 2021 Aug 6;9:e11931. doi: 10.7717/peerj.11931 (PMC8351575; doi:10.7717/peerj.11931)
Supplement: Supplemental Information 6 [file peerj-09-11931-s006.zip › DEG.R]

rm(list=ls())
expr<- read.csv("risk3.csv",header = T,sep = ",",row.names = 1)
expr<-2^expr-1
expr<-floor(expr)
expr[expr==-1] <- 0
expr <- expr[,-1]
expr<-as.data.frame(t(expr))
library(stringr)
group_list<-read.table("group_list.txt",sep="\t",header = T,check.names = F)
group_list<-ifelse(as.numeric(str_sub(colnames(expr),14,15))<10,"tumor","normal")
group_list<-factor(group_list,levels=c("normal","tumor"))
table(group_list)
library(DESeq2)
colData<-data.frame(row.names = colnames(expr),
                    condition=group_list)
dds<-DESeqDataSetFromMatrix(
  countData = expr,
  colData=colData,
  design =~condition)
dds<-DESeq(dds)
save(dds,file="mRNA_exprSet_dds_sample.Rdata")
vsd <- vst(dds, blind = FALSE)
plotPCA(vsd, "condition")
mRNA_exprSet_vst <- as.data.frame(assay(vsd))
res <- results(dds, tidy=TRUE) 
write.csv(res,'res.csv',quote = F,row.names = T)
write.csv(expr,'expr1.csv',quote = F,row.names = T)
library(stringr)
mRNAdata<- read.csv("mrna.csv",header = T,sep = ",",row.names = 1)
group_list<-ifelse(as.numeric(str_sub(colnames(mRNAdata),14,15))<10,"tumor","normal")
group_list<-factor(group_list,levels=c("normal","tumor"))
table(group_list)
library(DESeq2)
colData<-data.frame(row.names = colnames(mRNAdata),
                    condition=group_list)
dds<-DESeqDataSetFromMatrix(
  countData = mRNAdata,
  colData=colData,
  design = ~condition)
dds<-DESeq(dds)
save(dds,file="mRNA_exprSet_dds_sample.Rdata")
vsd <- vst(dds, blind = FALSE)
plotPCA(vsd, "condition")
mRNA_exprSet_vst <- as.data.frame(assay(vsd))
res <- results(dds, tidy=TRUE) 
save(res,file="LUAD_results.Rdata")
save(res,file="LUAD_results.txt")
write.csv(res,'res-LUAD.csv',quote = F,row.names = T)
