# Supplementary material for: Establishment of a ferroptosis-related gene signature for prognosis in lung adenocarcinoma patients
Source: PeerJ. 2021 Aug 6;9:e11931. doi: 10.7717/peerj.11931 (PMC8351575; doi:10.7717/peerj.11931)
Supplement: Supplemental Information 6 [file peerj-09-11931-s006.zip › enrich.R]

rm(list=ls())
install.packages("colorspace")
install.packages("stringi")
install.packages("ggplot2")
install.packages("GOplot")
if(!requireNamespace("BiocManager",quietly = TRUE))
  install.packages("BiocManager")
BiocManager::install("org.Hs.eg.db")
BiocManager::install("DOSE")
BiocManager::install("clusterProfiler")
BiocManager::install("enrichplot")
library(clusterProfiler)
library(org.Hs.eg.db)
library(enrichplot)
library(ggplot2)
library(GOplot)
pFilter=0.05
adjpFilter=0.05
rt=read.table("id.txt",sep="\t",header=T,check.names = F)
genes=as.vector(rt[,1])
entrezIDs=mget(genes,org.Hs.egSYMBOL2EG,ifnotfound = NA)
entrezIDs <- as.character(entrezIDs)
out=cbind(rt,entrezID=entrezIDs)
write.table(out,file="id.txt",sep="\t",quote=F,row.names=F)
rt=read.table("id.txt",sep="\t",header=T,check.names=F)
rt=rt[is.na(rt[,"entrezID"])==F,]
geneFC=rt$logFC
gene=rt$entrezID
names(geneFC)=gene
kk <- enrichGO(gene = gene,OrgDb = org.Hs.eg.db, pvalueCutoff =0.05, qvalueCutoff = 0.05)
write.table(kk,file="GO.txt",sep="\t",quote=F,row.names = F)
tiff(file="barplot.tiff",width = 40,height = 30,units ="cm",compression="lzw",bg="white",res=300)
barplot(kk, drop = TRUE, showCategory = 47)
dev.off()
tiff(file="dotplot.tiff",width = 30,height = 20,units ="cm",compression="lzw",bg="white",res=300)
dotplot(kk)
dev.off()
if (!requireNamespace("BiocManager", quietly = TRUE))
  install.packages("BiocManager")

BiocManager::install("pathview")
library("pathview")
keggxls=read.table("input.txt",sep="\t",header=T)
for(i in keggxls$ID){
  pv.out <- pathview(gene.data = geneFC, pathway.id = i, species = "hsa", out.suffix = "pathview")
}
dev.off()
