# Supplementary material for: Establishment of a ferroptosis-related gene signature for prognosis in lung adenocarcinoma patients
Source: PeerJ. 2021 Aug 6;9:e11931. doi: 10.7717/peerj.11931 (PMC8351575; doi:10.7717/peerj.11931)
Supplement: Supplemental Information 6 [file peerj-09-11931-s006.zip › forest.R]

rm(list=ls())
rt = read.table("uniTab.txt",header=T,sep="\t",row.names=1,check.names=F)
gene = rownames(rt)
hr = sprintf("%.3f",rt$"HR")
hrLow  = sprintf("%.3f",rt$"HR.95L")
hrHigh = sprintf("%.3f",rt$"HR.95H")
Hazard.ratio = paste0(hr,"(",hrLow,"-",hrHigh,")")
pVal = ifelse(rt$pvalue<0.001, "<0.001", sprintf("%.3f", rt$pvalue))

#³öÍ¼¸ñÊ½
pdf(file="uniiforest2.pdf", width = 10,height =5)
n = nrow(rt)  
nRow = n+1  
ylim = c(1,nRow)
layout(matrix(c(1,2),nc=2),width=c(3,2))

#É­ÁÖÍ¼×ó±ßµÄ»ù±¾ÐÅÏ¢
xlim = c(0,3)
par(mar=c(4,2.5,2,1))
plot(1,xlim=xlim,ylim=ylim,type="n",axes=F,xlab="",ylab="")
text.cex=0.8
text(0,n:1,gene,adj=0,cex=text.cex)  
text(1.5-0.5*0.2,n:1,pVal,adj=1,cex=text.cex);text(1.5-0.5*0.2,n+1,'pvalue',cex=text.cex,font=2,adj=1)  #pvalue
text(3,n:1,Hazard.ratio,adj=1,cex=text.cex);text(3,n+1,'Hazard ratio',cex=text.cex,font=2,adj=1,)  #HR
#»æÖÆÉ­ÁÖÍ¼
par(mar=c(4,1,2,1),mgp=c(2,0.5,0))
xlim = c(0,max(as.numeric(hrLow),as.numeric(hrHigh)))
plot(1,xlim=xlim,ylim=ylim,type="n",axes=F,ylab="",xaxs="i",xlab="Hazard ratio")  #xaxs= iï¼è®¾ç½®xè½´çæ¾ç¤ºé£æ ¼
arrows(as.numeric(hrLow),n:1,as.numeric(hrHigh),n:1,angle=90,code=3,length=0.05,col="darkblue",lwd=2.5)  #ç®­å¤´
abline(v=1,col="black",lty=2,lwd=2) 
boxcolor = ifelse(as.numeric(hr) > 1, 'red', 'green')  #æ ¹æ®HRå¼è®¾ç½®é¢è?
points(as.numeric(hr), n:1, pch = 15, col = boxcolor, cex=1.3) #ç?
axis(1)
dev.off()
