# Supplementary material for: Establishment of a ferroptosis-related gene signature for prognosis in lung adenocarcinoma patients
Source: PeerJ. 2021 Aug 6;9:e11931. doi: 10.7717/peerj.11931 (PMC8351575; doi:10.7717/peerj.11931)
Supplement: Supplemental Information 6 [file peerj-09-11931-s006.zip › ggplot.R]

rm(list=ls())
library("ggplot2")
inputFile="input.txt"
outFile="vol.PDF"
logFCfilter=1
fdrFilter=0.05
rt<-read.table("input.txt",sep="\t",header = T,check.names = F)
Significant=ifelse((rt$fdr<fdrFilter & abs(rt$logFC)>logFCfilter),ifelse(rt$logFC>logFCfilter,"up","down"),"Not")
p=ggplot(rt,aes(logFC,-log10(fdr)))+
  geom_point(aes(col=Significant))+
  scale_color_manual(values = c("green","black","red"))+
  labs(title="")+
  theme(plot.title = element_text(size=16,hjust=0.5,face="bold"))
p=p+theme_bw()
pdf(outFile,width = 5.5,height = 4.5)
print(p)
dev.off()
