# Supplementary material for: Establishment of a ferroptosis-related gene signature for prognosis in lung adenocarcinoma patients
Source: PeerJ. 2021 Aug 6;9:e11931. doi: 10.7717/peerj.11931 (PMC8351575; doi:10.7717/peerj.11931)
Supplement: Supplemental Information 6 [file peerj-09-11931-s006.zip › GOKEGG.R]

#°´×°Èí¼þ
source("https://bioconductor.org/biocLite.R")
biocLite("org.Hs.eg.db")
if (!requireNamespace("BiocManager", quietly = TRUE))
  install.packages("BiocManager")

BiocManager::install("topGO")

source("https://bioconductor.org/biocLite.R")
biocLite("clusterProfiler")
rm(list=ls())
library("org.Hs.eg.db")
library(clusterProfiler)
library(DOSE)

library(GO.db)

library(org.Hs.eg.db)

library(topGO)

library(GSEABase)
if (!requireNamespace("BiocManager", quietly = TRUE))
  install.packages("BiocManager")

BiocManager::install("species")
library(clusterProfiler)
library(species)
dir="C:\\Users\\scikuangren\\Desktop\\TARGET\\9_GOKEGG"

setwd(dir) 

inputfile="input1.txt" 

gene_symbol=read.table(inputfile,sep="\t",check.names=F,header=T)
gene_name=as.vector(gene_symbol[,1])
geneID <- mget(gene_name, org.Hs.egSYMBOL2EG, ifnotfound=NA)
geneID <- as.character(geneID)
data=cbind(gene_symbol,entrezID=geneID)

#GO¸»¼¯·ÖÎö
go <- enrichGO(gene=data$entrezID, OrgDb = org.Hs.eg.db, ont='MF',pvalueCutoff = 0.05)
write.csv(go,"go.csv",row.names =F)

barplot(go, showCategory=20)
dotplot(go,showCategory=20)

##KEGG·ÖÎö

kegg <- enrichKEGG(gene = data$entrezID,organism ="hsa",pvalueCutoff = 0.05)
write.csv(kegg,"KEGG.csv",row.names =F)


barplot(kegg, showCategory=20)
dev.off()

dotplot(kegg,showCategory=20)
dev.off()
