# Supplementary material for: Establishment of a ferroptosis-related gene signature for prognosis in lung adenocarcinoma patients
Source: PeerJ. 2021 Aug 6;9:e11931. doi: 10.7717/peerj.11931 (PMC8351575; doi:10.7717/peerj.11931)
Supplement: Supplemental Information 6 [file peerj-09-11931-s006.zip › monofactor analysis.R]

rm(list=ls())
library(survival)
#install.packages("survival")
library(survminer)
#install.packages("survminer")
rt=read.table("input.txt",sep="\t",header = T,check.names = F)
rt1=log2(rt[,10:ncol(rt)]+1)
rt=cbind(rt[,1:9],rt1)
write.table(rt,file="rt.txt",sep="\t",row.names=F,quote=F)
data<-read.table("rt.txt",sep="\t",header = T,check.names = F,row.names = 1)
df_train<-read.table("rt.txt",sep="\t",header = T,check.names = F,row.names = 1)
df_train$fustat<-as.numeric(as.character(df_train$fustat))
df_train$futime<-as.numeric(as.character(df_train$futime))
BaSurv<-Surv(time=df_train$futime,
             event = df_train$fustat)
Unicox<-function(x){
  FML<-as.formula(paste0('BaSurv~',x))
  GCox<-coxph(FML,data=df_train)
  GSum<-summary(GCox)
  HR<-round(GSum$coefficients[,2],2)
  PValue<-round(GSum$coefficients[,5],3)
  CI<-paste0(round(GSum$conf.int[,3:4],2),collapse = "-")
  Unicox<-data.frame("characteristics"=x,
                     "Hazard Ratio"=HR,
                     "CI95"=CI,
                     "P Value"=PValue)
  return(Unicox)
}
Unicox(colnames(df_train)[82])
