# Supplementary material for: Establishment of a ferroptosis-related gene signature for prognosis in lung adenocarcinoma patients
Source: PeerJ. 2021 Aug 6;9:e11931. doi: 10.7717/peerj.11931 (PMC8351575; doi:10.7717/peerj.11931)
Supplement: Supplemental Information 6 [file peerj-09-11931-s006.zip › surstat.R]

rm(list=ls())
rt=read.table("rt.txt",header=T,sep="\t",check.names=F,row.names=1) 
rt=rt[order(rt$riskscore),]
riskClass=rt[,"risk"]
lowLength=length(riskClass[riskClass=="low"])
highLength=length(riskClass[riskClass=="high"])
color=as.vector(rt$fustat)
color[color==1]="red"
color[color==0]="green"
tiff(file="survStat.tiff",width = 20,height = 15,units = "cm",
     compression = "lzw",
     bg="white",
     res=600)
plot(rt$futime,
     pch=19,
     xlab = "patients(increasing risk score)",
     ylab = "Survival time(years)",
     col=color)     
legend("topright",
       c("Dead","Alive"),
       pch=19,
       col=c("red","green"))
abline(v=lowLength,lty=2)
dev.off()
