# Supplementary material for: Establishment of a ferroptosis-related gene signature for prognosis in lung adenocarcinoma patients
Source: PeerJ. 2021 Aug 6;9:e11931. doi: 10.7717/peerj.11931 (PMC8351575; doi:10.7717/peerj.11931)
Supplement: Supplemental Information 6 [file peerj-09-11931-s006.zip › survival.R]

rm(list = ls())
library(survival)
rt=read.table("rt.txt",header=T,sep="\t")
##rt$futime=rt$futime/365
diff=survdiff(Surv(futime,fustat)~risk,data=rt)
pValue=1-pchisq(diff$chisq,df=1)
pValue=round(pValue,3)
pValue=signif(pValue,4)
pValue=format(pValue,scientific = TRUE)
fit<-survfit(Surv(futime,fustat)~risk,data=rt)
summary(fit)
tiff(file="survival1.tiff",
     width = 14,
     height = 14,
     units = "cm",
     compression = "lzw",
     bg="white",
     res=600)
plot(fit,
     lwd=2,
     col=c("red","blue"),
     xlab="Time(year)",
     ylab="Survival rate",
     main=paste("Survival curve(p=",pValue,")",sep=""),
     mark.time = T)
legend("topright",
       c("hight risk","low risk"),
       lwd=2,
       col=c("red","blue"))
dev.off()
