# Supplementary material for: Establishment of a ferroptosis-related gene signature for prognosis in lung adenocarcinoma patients
Source: PeerJ. 2021 Aug 6;9:e11931. doi: 10.7717/peerj.11931 (PMC8351575; doi:10.7717/peerj.11931)
Supplement: Supplemental Information 6 [file peerj-09-11931-s006.zip › unicox2.r]

rm(list=ls())
library(survival)
rt = read.table("input1.txt",header=T,sep="\t",check.names=F,row.names = 1)
rt$futime<-rt$futime/12
rt1=log2(rt[,2:ncol(rt)]+1)
rt=cbind(rt[,1],rt1)
uniTab=data.frame()
for(i in colnames(rt[,3:ncol(rt)])){
  cox <- coxph(Surv(futime, fustat) ~ rt[[i]], data = rt)
  coxSummary = summary(cox)
  uniTab=rbind(uniTab,
               cbind(id=i,
                     HR=coxSummary$conf.int[,"exp(coef)"],
                     HR.95L=coxSummary$conf.int[,"lower .95"],
                     HR.95H=coxSummary$conf.int[,"upper .95"],
                     pvalue=coxSummary$coefficients[,"Pr(>|z|)"])
  )
}
write.table(uniTab,file = "uniTab.txt",sep="\t",quote = F,row.names = F)   
write.table(rt,file = "HLAexp.txt",sep="\t",quote = F,row.names = T)   
